# Supplementary material for: Effects of a cultural nursing course to enhance the cultural competence of nursing students in Korea
Source: J Educ Eval Health Prof. 2019 Dec 27;16:39. doi: 10.3352/jeehp.2019.16.39 (PMC7040427; doi:10.3352/jeehp.2019.16.39)
Supplement: Supplementary file 1 [file jeehp-16-39-dataset1.xlsx]

## Sheet: Sheet1
No	gender	age	grade	religion	experience of cultural	해외여행	해외연수	해외거주경험	전_문화1	전_문화2	전_문화3	전_문화4	전_문화5	전_문화6	전_문화7	전_문화8	전_문화9	전_문화10	전_문화11	전_문화12	전_문화13	전_문화14	전_문화15	전_문화16	전_문화17	전_문화18	전_문화19	전_문화20	전_문화21	전_문화22	전_문화23	전_문화24	전_문화25	전_문화26	전_문화27	전_문화28	전_문화29	전_문화30	전_문화31	전_문화32	전_문화33	후_문1	후_문2	후_문3	후_문4	후_문5	후_문6	후_문7	후_문8
1	2	19	2	1	1	1	1	1	5	5	4	4	3	4	2	3	3	4	2	4	3	6	6	4	5	4	7	5	5	4	4	4	3	4	4	3	4	4	4	6	4	7	7	7	7	7	7	6	7
2	2	20	2	1	1	1	1	1	5	5	3	6	7	6	4	2	2	6	2	6	3	6	6	6	6	5	4	5	6	6	6	5	4	5	4	4	6	4	3	3	6	7	7	6	6	6	6	5	7
3	2	19	2	1	1	2	1	2	6	5	5	6	5	4	3	1	3	5	5	3	2	6	5	5	6	6	6	6	5	6	6	4	5	4	4	4	5	5	5	6	6	6	6	6	6	5	7	5	5
4	2	19	2	1	1	2	2	2	4	5	5	5	6	4	3	3	6	5	3	3	4	6	5	5	5	5	5	6	5	6	5	5	4	4	5	4	6	5	5	5	5	7	7	7	7	6	7	7	7
5	2	19	2	1	1	1	1	1	5	6	5	6	6	6	5	5	6	6	5	5	5	4	4	4	5	5	6	5	4	5	5	5	4	4	5	4	4	4	5	5	4	5	5	6	6	5	5	6	6
6	2	19	2	1	2	1	1	1	5	5	5	5	5	3	3	6	5	5	5	3	5	4	5	4	5	5	5	4	5	4	4	4	5	4	4	3	5	4	5	5	4	6	6	7	6	7	6	6	7
7	2	19	2	3	1	2	2	1	2	5	4	5	4	3	3	2	5	7	4	5	3	3	4	3	4	4	4	5	6	4	4	3	4	4	4	5	5	4	4	5	5	7	7	7	7	7	7	7	6
8	2	19	2	1	1	2	1	1	5	6	5	6	5	4	2	3	4	5	2	3	2	6	5	5	6	5	5	5	5	6	6	6	2	4	3	3	5	3	3	4	4	6	7	7	7	7	6	6	6
9	2	19	2	2	2	2	2	1	4	5	5	6	5	3	3	4	4	4	3	5	5	5	5	6	5	5	6	6	4	6	6	6	5	4	4	2	4	3	4	3	4	6	6	6	6	6	6	4	5
10	2	20	2	1	1	1	1	1	5	6	5	5	7	6	4	1	3	7	3	6	5	5	5	4	5	5	6	5	1	7	5	5	5	3	3	1	5	3	1	3	1	5	6	6	6	6	6	6	6
11	2	19	2	3	1	1	1	1	5	3	5	2	5	5	2	3	6	6	2	6	1	1	3	4	6	7	7	6	5	7	4	1	4	5	5	1	4	5	4	5	4	6	7	7	5	7	7	7	7
12	2	20	2	4	1	1	1	1	2	5	5	5	2	4	2	2	4	4	2	4	3	4	4	4	5	4	4	5	4	3	4	5	5	5	5	3	3	5	3	5	2	5	6	6	6	5	6	6	6
13	2	20	2	3	2	1	1	1	3	5	6	5	5	3	3	3	3	5	3	3	3	4	5	5	5	4	4	5	4	5	5	5	3	3	4	4	5	4	5	4	5	7	7	7	7	7	6	6	6
14	2	20	2	1	1	1	1	1	5	6	5	5	5	4	3	3	3	4	3	4	3	4	5	4	5	5	5	4	5	4	4	4	3	4	4	5	4	4	5	5	5	6	7	7	7	6	7	6	6
15	2	20	2	1	1	2	1	1	7	6	6	6	6	4	4	4	4	6	3	3	3	3	3	6	6	6	6	6	6	6	6	4	4	4	4	4	6	6	6	5	6	6	6	6	6	5	4	4	3
16	2	20	2	1	1	2	1	1	5	4	5	3	4	6	2	1	3	3	3	5	3	6	5	6	4	6	7	5	3	6	6	5	6	4	3	4	6	3	3	4	4	7	7	7	7	7	6	6	6
17	1	21	2	1	1	2	1	2	3	5	3	7	7	4	5	6	6	6	4	7	7	6	7	6	6	6	7	5	7	6	6	4	2	3	3	5	6	4	6	3	5	7	6	7	7	7	7	7	6
18	2	20	2	1	2	1	1	1	4	5	4	5	6	5	3	3	3	3	2	2	4	6	6	6	6	6	6	6	6	6	6	5	6	6	4	3	6	6	6	4	6	5	6	6	6	7	5	5	5
19	2	20	2	1	1	2	2	1	5	6	6	6	7	3	3	1	3	6	1	6	2	6	7	6	6	4	6	7	6	7	6	5	5	7	7	6	6	7	3	3	6	5	7	7	7	5	7	6	6
20	1	21	2	2	2	2	1	1	6	7	7	7	3	3	1	1	1	4	3	3	2	7	7	6	7	5	6	6	4	7	6	7	5	3	2	2	5	4	6	6	4	7	7	6	7	6	5	7	5
21	1	20	2	1	2	2	1	1	6	7	7	7	4	2	1	2	2	5	4	7	7	7	5	4	6	3	4	6	2	5	4	6	1	2	3	2	2	3	4	5	2	7	7	6	6	6	6	5	3
22	1	19	2	3	1	1	1	1	3	6	5	6	5	3	2	3	5	5	2	3	3	2	3	6	5	3	6	6	2	3	6	2	3	3	5	1	1	3	3	6	5	5	5	5	3	5	5	2	5
23	1	22	2	3	1	2	1	1	5	5	5	6	6	4	2	3	5	5	6	5	4	7	6	6	6	6	6	4	2	6	7	6	4	3	3	3	4	5	3	3	1	7	7	6	7	7	6	5	6
24	2	20	2	1	1	1	1	1	5	4	4	4	4	5	5	4	5	4	4	5	4	5	5	5	5	5	4	4	5	5	5	6	5	4	4	4	4	4	5	5	5	5	5	5	6	5	6	5	4
25	2	20	2	1	1	1	1	1	3	3	5	5	5	2	2	1	4	6	5	3	2	3	6	5	5	5	6	6	4	5	5	3	4	3	6	3	5	4	3	6	5	6	6	7	7	7	6	5	5
26	2	20	2	1	1	2	1	1	4	4	5	5	3	3	3	5	3	5	2	3	4	2	4	4	4	4	4	3	3	4	4	3	2	3	3	2	4	4	5	2	4	7	7	7	6	5	6	6	5
27	2	19	2	4	2	1	1	1	6	6	6	6	5	4	6	6	5	5	4	3	3	6	6	7	7	7	7	7	4	6	7	5	5	4	3	2	5	4	5	4	4	7	7	7	7	7	7	7	7
28	1	20	2	3	2	1	1	1	6	5	6	6	5	4	6	4	5	5	4	3	4	5	4	7	6	5	6	6	6	6	6	5	4	5	5	3	6	4	5	6	4	1	1	1	1	1	1	1	1
29	1	19	2	1	1	1	1	1	7	7	5	7	5	5	5	4	4	5	3	5	5	6	6	6	6	6	6	6	5	6	6	5	5	5	4	4	5	5	5	5	5	7	7	7	7	7	6	5	5
30	1	20	2	3	1	1	1	1	7	7	5	6	7	6	5	2	4	4	2	2	5	5	5	4	6	6	6	5	6	6	6	4	7	5	3	3	5	2	2	5	5	7	7	7	7	7	7	7	4
31	1	19	2	2	1	2	1	1	7	7	7	7	4	4	7	1	2	7	1	1	4	6	7	7	7	7	7	7	7	7	7	5	7	7	7	4	4	5	6	1	7	7	7	7	7	7	7	7	7
32	1	19	2	1	1	1	1	1	7	7	7	7	7	7	7	7	4	4	1	1	1	7	7	4	7	7	4	4	1	7	4	4	4	4	1	1	4	4	7	4	7	7	7	7	7	7	7	7	4
33	2	20	2	1	2	1	1	1	5	6	6	6	6	5	4	4	5	6	4	5	4	5	7	7	7	6	6	6	5	6	6	5	6	5	5	5	5	5	6	4	5	7	7	7	7	7	7	5	5
34	1	19	2	1	1	1	1	1	6	7	6	6	5	5	5	2	3	5	3	2	2	5	6	5	6	5	7	7	6	5	5	6	5	6	7	5	7	6	6	4	5	7	6	6	7	5	6	6	6
35	2	20	2	1	2	2	1	1	4	4	4	4	4	4	3	2	3	5	3	3	4	4	4	3	5	4	4	4	4	5	4	5	5	4	4	3	4	3	3	4	4	4	4	4	4	3	3	4	3
36	1	19	2	1	1	2	1	1	6	6	6	6	5	6	4	3	3	5	3	6	5	7	6	6	7	6	7	6	5	6	7	6	3	5	6	5	6	6	6	6	6	6	6	6	6	6	5	4	4
37	2	20	2	1	1	1	1	1	6	6	6	6	4	5	3	2	4	2	4	2	4	6	6	7	7	7	7	7	4	7	6	6	4	2	4	1	4	5	6	5	4	7	7	7	7	7	7	5	5
38	2	20	2	1	1	1	1	1	6	6	6	7	5	5	5	3	4	6	2	3	4	4	7	5	7	5	6	6	6	7	6	6	6	5	5	5	6	6	6	6	7	6	6	6	6	6	5	5	6
39	2	99	2	4	1	1	1	1	5	5	4	5	4	3	3	3	2	5	3	4	3	4	5	5	5	3	5	4	4	3	4	4	5	5	4	3	4	3	3	3	4	7	7	7	7	6	6	6	6
40	2	19	2	4	1	1	1	1	6	6	4	6	6	5	4	3	4	4	4	4	4	7	7	7	7	6	6	6	5	7	7	7	3	3	4	5	6	6	5	5	6	7	6	7	7	6	5	5	6
41	2	20	2	1	1	2	1	1	6	7	6	6	6	4	4	4	6	6	6	4	4	6	6	6	6	6	6	6	5	6	6	5	7	5	5	5	6	4	4	4	6	5	6	5	5	5	6	6	6
42	2	21	2	3	1	1	1	1	1	7	7	6	5	4	1	1	5	5	3	4	3	4	5	5	5	4	4	4	3	5	5	5	1	3	3	3	5	3	2	4	3	7	7	7	7	4	6	4	3
43	2	19	2	3	2	2	2	1	6	5	4	4	3	4	4	4	4	4	4	5	4	5	5	5	5	5	5	6	5	6	6	5	6	6	4	5	5	4	6	5	5	6	6	6	6	6	5	5	4
44	1	20	2	3	1	1	1	1	7	7	7	5	3	6	5	2	7	7	5	4	6	7	7	7	7	6	6	2	1	7	7	5	4	5	6	6	7	7	4	1	4	7	7	7	7	1	4	4	4
45	1	21	2	3	1	1	1	1	6	5	1	3	3	5	2	4	5	6	1	4	3	4	5	4	6	6	5	7	4	5	6	3	2	5	5	4	4	6	7	4	5	5	4	4	2	5	6	6	2
46	2	19	2	1	1	1	1	1	7	4	4	4	7	4	2	2	1	3	1	7	1	4	7	5	7	7	5	7	2	4	3	4	7	7	4	1	7	6	6	7	7	7	7	7	7	7	7	6	7
47	1	20	2	1	1	2	1	1	7	7	7	7	7	7	2	4	4	7	2	7	7	7	7	7	7	7	7	7	7	7	7	4	7	4	6	7	7	7	4	7	4	7	7	7	7	7	7	7	7
48	2	19	2	1	1	1	1	1	5	5	5	5	5	4	5	4	5	5	4	5	5	6	6	4	4	5	5	5	4	6	5	4	5	5	5	5	5	4	4	4	4	5	5	5	5	5	5	5	5
49	2	20	2	1	1	1	1	1	7	7	7	7	5	7	7	5	4	6	4	6	4	7	6	6	7	6	7	6	5	6	6	6	5	4	4	2	4	4	4	3	3	6	6	6	6	6	6	6	6
50	2	19	2	3	1	1	1	1	7	6	6	5	5	4	3	2	5	5	4	3	2	4	5	5	7	7	7	7	4	5	5	4	5	5	5	4	4	5	5	3	4	7	7	7	7	7	7	7	4
51	2	20	2	1	2	2	1	1	7	7	7	7	7	5	6	7	7	7	5	7	7	5	7	7	7	7	6	7	7	7	7	7	7	7	7	7	7	7	7	7	7	7	7	7	7	7	7	7	7
52	2	19	2	1	1	1	1	1	5	5	5	4	3	3	4	3	4	5	2	2	4	4	5	4	5	3	4	3	4	4	5	4	3	3	4	2	3	2	3	3	3	5	5	5	4	4	5	5	5
53	1	19	2	1	1	2	2	1	7	7	6	7	5	6	4	4	5	5	6	6	5	6	7	6	6	5	6	6	5	4	4	5	7	3	4	3	3	5	6	4	5	7	7	7	7	7	6	6	5
54	1	19	2	3	1	2	1	1	5	7	6	7	6	4	3	3	5	7	4	6	6	3	7	6	7	5	7	7	7	6	7	3	5	6	6	6	7	6	6	7	7	6	7	7	7	7	6	7	5
55	2	20	2	1	1	2	2	2	5	4	4	6	4	4	4	2	3	6	2	7	4	4	7	7	5	5	6	7	5	7	7	7	5	4	5	3	7	5	4	6	5	7	6	6	7	6	7	7	7
56	1	20	2	2	1	1	1	1	7	6	4	4	5	4	1	1	4	7	1	4	4	1	7	4	7	1	4	7	5	5	1	2	7	4	3	2	6	5	5	7	3	3	6	6	7	4	4	3	1
57	2	20	2	1	2	1	1	1	6	6	6	6	5	4	4	4	5	5	4	4	4	5	6	5	5	5	5	6	4	5	5	5	5	5	4	4	5	4	5	5	5	7	7	7	7	7	7	5	5
58	2	20	2	4	1	1	1	1	7	7	7	7	7	6	7	6	7	7	5	7	7	6	7	6	5	6	7	7	5	7	7	6	6	4	4	2	5	4	4	4	6	6	7	6	7	7	4	6	5
[truncated: 39 more columns]
